# Supplementary material for: Efficient 3D light-sheet imaging of very large-scale optically cleared human brain and prostate tissue samples
Source: Commun Biol. 2023 Feb 13;6:170. doi: 10.1038/s42003-023-04536-4 (PMC9925784; doi:10.1038/s42003-023-04536-4)
Supplement: Supplementary file 3 — Supplemental Data 1 [file 42003_2023_4536_MOESM3_ESM.xlsx]

## Sheet: Sheet1
ROI	Manual count	Blob finder	Cells bodies filtered
1	16	23	21
2	20	26	23
3	15	22	20
4	29	30	29
5	7	10	9
6	15	17	17
7	9	13	12
8	23	23	20
9	15	15	15
10	19	22	20
11	9	10	10
12	25	24	22
13	27	28	27
14	13	21	15
15	31	31	29
16	10	13	10
17	12	21	18
18	19	22	21
19	26	27	27
20	27	27	23
21	21	32	31
22	15	27	24
23	17	28	23
24	13	13	13
25	15	20	18
26	22	35	28
27	9	7	3
28	18	20	19
29	20	22	20
30	15	19	17
31	7	11	9
32	28	31	25
33	23	27	18
34	18	26	20
35	22	29	16
36	17	17	13
37	33	40	37
38	16	20	17
39	15	25	19
40	22	30	24
41	9	18	17
42	9	15	15
43	12	23	17
44	15	24	20
45	19	26	21
46	10	19	18
47	10	19	17
48	14	23	20
49	18	26	19
50	12	24	22
