# Supplementary material for: Efficient 3D light-sheet imaging of very large-scale optically cleared human brain and prostate tissue samples
Source: Commun Biol. 2023 Feb 13;6:170. doi: 10.1038/s42003-023-04536-4 (PMC9925784; doi:10.1038/s42003-023-04536-4)
Supplement: Supplementary file 4 — Supplemental Data 2 [file 42003_2023_4536_MOESM4_ESM.xlsx]

## Sheet: Sheet1
Occlobe16 (n=4)	area [mm2]	% compared to uncleared	Change [%]		Hemi6 (n=3)	area [mm2]	% compared to uncleared	Change [%]		Occlobe10 (n=6)	area [mm2]	% compared to uncleared	Change [%]
1_1	3373.03	100			1_1	4461.02	100			1_1	633.503	100
1_2	2993.04	88.7345	11.2655		1_2	3869.05	86.73	13.27		1_2	529.6	83.5987	16.4013
2_1	3413.82	100			2_1	2760.74	100			2_1	1030.38	100
2_2	3116.44	91.289	8.71101		2_2	2434.6	88.1864	11.8136		2_2	909.547	88.2725	11.7275
3_1	3162.71	100			3_1	2996.34	100			3_1	1391.16	100
3_2	2771.81	87.6405	12.3595		3_2	2685.92	89.6402	10.3598		3_2	1316.17	94.6095	5.39047
4_1	3380.25	100								4_1	2132.17	100
4_2	2975.85	88.0363	11.9637							4_2	1793.03	84.0939	15.9061
										5_1	2430.22	100
										5_2	2132.14	87.7345	12.2655
										6_1	2614.29	100
										6_2	2200.56	84.1743	15.8257
		mean	11.0749				mean	11.8145				mean	12.9194		mean of all samples (n=13)	12.0969
		SD	1.63956				SD	1.4551				SD	4.19581		SD of all samples (n=13)	3.01109
		SEM	0.819778				SEM	0.840101				SEM	1.71293		SEM of all samples (n=13)	0.835125
